# Supplementary material for: Bridging therapy is associated with improved cognitive function after large vessel occlusion stroke – an analysis of the German Stroke Registry
Source: Neurol Res Pract. 2020 Jul 27;2:29. doi: 10.1186/s42466-020-00079-9 (PMC7650060; doi:10.1186/s42466-020-00079-9)
Supplement: Supplementary file 1 — Additional file 1 Suppl. Table 1. Influence of variables on Cognitive Impairment after 90 days. [file 42466_2020_79_MOESM1_ESM.xlsx]

## Sheet: Tabelle1
Suppl. Table 1: Influence of variables on Cognitive Impairment after 90 days
Variable	Univariable regression		Multivariable regression
mRS ≤ 2	OR (95% CI)	p-value	OR (95% CI)	p-value
Bridging-therapy	1.92 (0.83-4.44)	0.126	2.27 (0.60-8.62)	0.225
Sex			1.84 (0.75-4.49)	0.181
Age			1.04 (1.00-1.07)	0.029
Symptom-onset to admission			1.00 (1.00-1.00)	0.84
NIHSS at admission			0.99 (0.93-1.07)	0.881
Smoking			0.47 (0.18-1.27)	0.136
Atrial fibrillation			0.39 (0.11-1.43)	0.154
Aspirin premedication			0.94 (0.33-2.71)	0.913
Anticoagulation			3.04 (0.41-22.69)	0.27
ASPECT-Score			1.12 (0.67-1.88)	0.635
NIHSS at discharge			1.06 (0.94-1.19)	0.354
mRS = 0
Bridging-therapy	7.00 (0.83-59.21)	0.074	23.15 (1.26-424.73)	0.034
Sex			1.61 (0.31-8.44)	0.569
Age			1.03 (0.95-1.12)	0.498
Symptom-onset to admission			1.00 (0.99-1.01)	0.734
NIHSS at admission			1.04 (0.93-1.16)	0.517
Smoking			2.21 (0.33-14.85)	0.412
Dyslipidemia			0.33 (0.05-2.23)	0.256
Aspirin premedication			0.13 (0.01-1.32)	0.084
Anticoagulation			0.03 (0.00-0.00)	1
NIHSS at discharge			0.96 (0.51-1.79)	0.882
Suppl. Table 1: Influence of variables on Cognitive Impairment after 90 days; OR: Odds Ratio, CI: Confidence Interval
