# Supplementary material for: Bridging therapy is associated with improved cognitive function after large vessel occlusion stroke – an analysis of the German Stroke Registry
Source: Neurol Res Pract. 2020 Jul 27;2:29. doi: 10.1186/s42466-020-00079-9 (PMC7650060; doi:10.1186/s42466-020-00079-9)
Supplement: Supplementary file 2 — Additional file 2 Suppl. Table 2. Relevant subgroup differencies. [file 42466_2020_79_MOESM2_ESM.xlsx]

## Sheet: Tabelle1
Suppl. Table 2: Relevant subgroup differencies
Variable	Bridging	Non-Bridging	p-value
mRS = 0	n=39	n=15
sex m/f	15/24	10/5	0.06
age (mean±SD)	64 (±12.42)	72 (±13.89)	0.26
smoking (%)	15 (38.5)	8 (53.3)	0.29
dyslipidemia (%)	12 (30.8)	7 (46.7)	0.27
aspirin (%)	14 (35.9)	2 (13.3)	0.1
anticoagulation (%)	0 (0)	5 (33.3)	<0.001
NIHSS at admission (median points, IQR)	11 (7-15)	6 (4-12)	0.05
Symptom-onset to admission (median time, IQR)	82 (45-236)	156 (73-553)	<0.001
NIHSS at discharge (median points, IQR)	0 (0-2)	1 (0-2)	0.1
anterior circulation	n=90	n=46
Age (mean±SD)	67 (±14.84)	69 (±9.82)	0.217
Anticoagulation (%)	0 (0)	15 (32.6)	<0.001
Symptom-onset to admission (median time, IQR)	96 (46-181)	163 (62.3- 454.2)	0.004
NIHSS at admission (median points, IQR)	12 (8-16)	12 (6-15)	0.291
NIHSS at discharge (median points, IQR)	2 (0-4)	2 (1-4)	0.219
ASPECTS (median points, IQR)	9 (8-10)	8 (7-10)	0.04
posterior circulation	n=13	n=7
sex m/f	7/6	6/1	0.15
smoking	3 (23)	4 (57)	0.16
Anticoagulation (%)	0 (0)	3 (43)	0.023
mTICI≥2b after EVT (%)	9 (69.2)	7 (100)	0.101
Suppl. Table 2: Relevant subgroup differencies; SD: standard deviation, IQR: interquartile range
