# Supplementary material for: Bridging therapy is associated with improved cognitive function after large vessel occlusion stroke – an analysis of the German Stroke Registry
Source: Neurol Res Pract. 2020 Jul 27;2:29. doi: 10.1186/s42466-020-00079-9 (PMC7650060; doi:10.1186/s42466-020-00079-9)
Supplement: Supplementary file 3 — Additional file 3 Suppl. Table 3. Influence of variables in the subgroups on the 90d MoCA value. [file 42466_2020_79_MOESM3_ESM.xlsx]

## Sheet: Tabelle1
Suppl. Table 3: Influence of variables in the subgroups on the 90d MoCA value
Variable	Single linear regression		Multiple linear regression
Anterior circulation	B (95% CI)	p-value	B (95% CI)	p-value
Bridging-therapy	1.94 (0.24-3.64)	0.026	2.29 (-0.11-4.69)	0.061
Age			0.08 (0.01-0.14)	0.025
Symptom-onset to admission			<0.001 (-0.004-0.004)	0.953
NIHSS at admission			-0.01 (-0.17-0.15)	0.916
Anticoagulation			1.5 (-1.86-4.85)	0.378
ASPECT-Score			-0.28 (-0.88-0.32)	0.361
NIHSS at discharge			-0.09 (-0.29-0.12)	0.41
Posterior circulation
Bridging-therapy	2.33 (-3.05-7.71)	0.375	2.12 (-5.94-10.18)	0.603
Sex			-2.34 (-8.73-4.05)	0.472
Smoking			2.93 (-3.21-9.08)	0.349
Anticoagulation			-2.29 (-12.7-8.1)	0.649
mTICI≥2b after EVT			1.73 (-7.01-10.5)	0.697
Suppl. Table 3: Influence of variables in the subgroups on the 90d MoCA value; CI: Confidence interval
