# Supplementary material for: Bridging therapy is associated with improved cognitive function after large vessel occlusion stroke – an analysis of the German Stroke Registry
Source: Neurol Res Pract. 2020 Jul 27;2:29. doi: 10.1186/s42466-020-00079-9 (PMC7650060; doi:10.1186/s42466-020-00079-9)
Supplement: Supplementary file 4 — Additional file 4 Suppl. Table 4. Influence of variables on Cognitive Impairment (MoCA < 26 pts) after 90 days. [file 42466_2020_79_MOESM4_ESM.xlsx]

## Sheet: Tabelle1
Suppl. Table 4: Influence of variables on Cognitive Impairment (MoCA < 26 pts) after 90 days
Variable	Univariable regression		Multivariable regression
Anterior circulation	OR (95% CI)	p-value	OR (95% CI)	p-value
Bridging-therapy	2.00 (0.79-5.09)	0.146	2.33 (0.52-10.37)	0.263
Age			1.02 (0.99-1.06)	0.174
Symptom-onset to admission			1.00 (0.99-1.00)	0.831
NIHSS at admission			0.96 (0.88-1.05)	0.369
Anticoagulation			1.75 (0.15-20.71)	0.639
ASPECT-Score			1.12 (0.8-1.57)	0.5
NIHSS at discharge			1.06 (0.93-1.21)	0.413
Posterior circulation
Bridging-therapy	1.56 (0.22-11.37)	0.659	0.27 (0.01-7.24)	0.431
Sex			0.19 (0.01-4.74)	0.312
Smoking			2.79 (0.18-43.24)	0.464
Anticoagulation			0.00 (0.00-0.00)	0.999
mTICI≥2b after EVT			0.47 (0.02-13.44)	0.656
Suppl. Table 4: Influence of variables on Cognitive Impairment (MoCA < 26 pts) after 90 days; OR: Odds Ratio; CI: Confidence interval
